# Supplementary material for: Flupyradifurone Exhibits Greater Toxicity to the Asian Bumblebee Bombus lantschouensis Compared to the European Bumblebee Bombus terrestris
Source: Insects. 2025 Apr 25;16(5):455. doi: 10.3390/insects16050455 (PMC12112515; doi:10.3390/insects16050455)
Supplement: Supplementary file 1 [file insects-16-00455-s001.zip]

Archive with 1 entries (1 files):
- insects-3529929-supplementary.pdf
